# Supplementary material for: Practitioners' Perceptions of the Soccer Extra-Time Period: Implications for Future Research
Source: PLoS One. 2016 Jul 6;11(7):e0157687. doi: 10.1371/journal.pone.0157687 (PMC4934696; doi:10.1371/journal.pone.0157687)
Supplement: S1 File — (XLSX) [file pone.0157687.s001.xlsx]

## Sheet: S1_File
Unique Response Number	1. Having read the participant information section above, do you consent to participate?	4. How much do you agree with the following statement? "Extra-time is an important period for determining success in football match play"	5. Do you account for the potential of an extra-time period in the training and preparation of players?	5.a. Please specify what you do:	5.b. Please provide information as to why not:	6. On a game-day involving a match that may require extra-time to be played, do you prepare in a different way to the preparations before a normal match (i.e., a league match)?	6.a. Please specify what you do:	6.b. Please provide information as to why not:	7. From the following options and in order of importance (1 being highest) what do you typically advocate to players during the break that separates the end of 90 minutes and the beginning of the extra-time period?	7.1. Energy Provision (e.g., sports gels, carbohydrate drinks)	7.2. Hydration (e.g., water, electrolytes)	7.3. Massage (including attempts to alleviate muscle cramps)	7.4. Tactical Preparations (e.g., formation, instructional advice, preparation for penalties)	7.5. Other (please state in comment box below)	7.a. Other:	8. Do you consider the short break between each 15 minute half of extra-time a potential time to implement any of the strategies mentioned in the previous question?	8.a. Please specify which of the options above is most important at this time point:	8.b. Please provide information as to why not:	9. If a match does go to extra-time, does this affect the recovery practices performed in the immediate (e.g., same day) and prolonged (e.g., +24 and +48 hour) periods after the match? i.e., influence on recovery modalities and training prescription.	9.a. What changes are made (e.g., extra rest day, further reductions in training loads, additional recovery support)?	9.b. Please explain why recovery practices are not modified (e.g., what barriers exist?)?	10. What changes would you make related to recovery if given the choice? Please be specific and list these in level of importance.	11. FIFA are currently considering allowing a fourth substitution during extra-time. Do you believe this is warranted?	11.a. Why do you believe this is warranted?	11.b. Please provide information as to why not:	12. What are your perceptions about the effectiveness of hydro-nutritional extra-time interventions (i.e., carbohydrate gel/drink consumption)?	12.a. Do you advocate any particular nutritional supplementation before or during extra-time?	12.a.i. What do you recommend?	12.a.ii. Why do you not?	12.b. Taking your answers above into consideration, do you believe the use of nutritional products prior to extra-time is more important than any other time point (i.e., immediately pre-match, half-time etc.)	12.b.i. Please specify why:	12.b.ii. Why do you not?	13. Do you believe more research should be conducted into the extra-time period?	13.a. Please choose the level of importance for the research areas in the table below:	13.a.1. Fatigue responses	13.a.2. Nutritional interventions	13.a.3. Training paradigms	13.a.4. Recovery modalities	13.a.5. Environmental considerations (i.e., heat and altitude)	13.a.6. Injury epidemiology	13.a.7. Acute injury risk	13.a.i. Other areas not mentioned that you believe are important:	13.b. Why do you believe the extra-time period should not be researched further?
1	Yes	Disagree	Yes	Monitor player readiness/wellness, reduce training load in preparation for match play, when appropriate push players physical capacities within training through ball based methods		No		we prepare for the game as per normal, players should be optimally fuelled and hydrated in preparation for any game		2	1	3	4	6		Yes	hydration & carbohydrate consumption		Yes	additional rest days, active recovery as per normal, reduction in training load when return to training		additional passive rest days to allow players to be unloaded and rehydrate and refuel, this is highly important especially if another match is close	Yes	teams can regular play extra time with an injured player and he may have to carry on, this would allow managers to substitute player and minimise risk of further damage		Important	Yes	stick to the basics, water and isotonic drinks or gel to stay hydrated and maintain carbohydrate stores for energy		No		they are all important at the various points	Yes		Very Important	Important	Very Important	Important	Somewhat Important	Somewhat Important	Somewhat Important
2	Yes	Strongly Agree	Yes	If we play in games where there is a possibility of extra time, nutritional and hydration strategies are put in place for intervals and during the game		No		We try to make sure our players are optimally nourished to perform at a high intensity for as long as possible regardless of whether that is 90mins or 120mins		2	1	3	4	5		Yes	Hydration and energy gels. Potential for massage if necessary		Yes	Training is adapted to wellness scores, CMJ performance, ankle mobility, hip internal rotation RoM, hamstring mobility and adductor strength scores. It would be expected that longer recovery times/support would need to be implemented to more players		More rest days. More time foam rolling/massage/stretching/contrast bathing. Increased intake of recovery promoting foods.	Yes	Increased risk of injury to players could be reduced if players who are struggling can be removed from the game		Very Important	Yes	Carbohydrate energy gels/bananas. However hydration is main priority		No		I think it is equally as important as both prior to kick off and at half time. The players must be fully nourished the whole time	Yes		Important	Very Important	Important	Very Important	Somewhat Important	Important	Very Important
3	Yes	Agree	Yes	In cup competitions, prep for game during week may be different		No		Only small chance of extra time		2	1	3	4	5		Yes	Hydration		Yes	Longer recovery before training, dedicated recovery session only for 24-48 hours after		1. Length 2. Specificity of Recovery Session 3. Individualization	Yes	Can reduce injury risk		Important	Yes	Electrolyte capsules		No		Just as important as normal time	Yes		Important	Important	Important	Very Important	Very Important	Very Important	Very Important
4	Yes	Disagree	Yes	Not regularly, but training may be decreased. Additional food strategy used (supplements)		Yes	Additional food strategy used (supplements etc)			1	2	4	3	5		Yes	1. Tactical 2. Fluids 3. Gels		Yes	Strategies are the same postgame - e.g. food etc. but in the following days sessions are adapted		Recovery session day after to include: 1. Active recovery - jog/walk/stretch 2. Pool Session 3. Protein Shakes 4. Massage	No		BLANK	Important	Yes	Energy Gels		No		BLANK	Yes		Important	Very Important	Very Important	Very Important	Important	Important	Very Important
5	Yes	Agree	Yes	Leading to a cup game - training is sometimes modified, less intensity 2 days prior. More reactive post game recovery - lower volume, lower intensity		No		Pre match warm up as normal - greater emphasis upon nutritional support - being ready just in case		2	1	3	4	5		No		No - simply time for quick drink and motivational message - too much pressure - do not want to add to situation	Yes	Active recovry - emphasis off their feet Split squad into 2nd/3rd days - reduced intensity. Player dependent/and fixtures		1. Pool based recovery - post game + following day 2. Cooked meal in dressing room 3. Appropriate travel if away - stay in hotel post game 4. Emphasis on sleep	Yes	Sounds interesting - more tactical advantages - may make for differing team strategies		Somewhat Important	Yes	Individual driven - tests in training to establish flavours/preferred choices		No		No - leading into any game is paramount - 2-3 days prior	Yes		Important	Important	Important	Important	Important	Important	Important
6	Yes	Agree	Yes	In games where extra time is a possibility we would generally look at a taper with a greater reduction in volume 2-3 days out.		Yes	Not in terms of physical training but we would ensure extra fluids, energy snacks and cooling agents were available.			3	2	4	1	5	Cooling agents (cold flannels)	Yes	Although technically it isn't allowed the break does allow the opportunity to get water and high energy snacks onto the players.		No		I think recovery practises would be similar in terms of content however greater rest would be allowed to players who had played a significant portion of the contest, i.e. 48-72 hours rest rather than 24-48. This would also depend on the proximity of the next match.	After such a long match and generally rehydration and refuelling I think should take precedence and as these matches usually occur at night I think getting to bed and sleeping is priority number one. After this I would pursue water based recovery the following morning followed by massage, a rest day following and a very light session with only short intermittent bursts of activity the following d…	No		i dont think extra time poses a 'risk' to players who have played the full match and so am unsure what the rationale for a fourth substitute is. If they want to avoid meaningless periods of play due to fatigue, reintroduce the golden goal concept.	Very Important	Yes	We would use normal isotonic fluids combined with gels for players versed in their use.		Yes	I think it probably is, pre match meals and general nutrition is much better now meaning that players start the game in good shape. Selling this to players who have used energy snacks prior to kick off for their careers however would I think be difficult.		Yes		Somewhat Important	Important	Somewhat Important	Important	Important	Important	Important	I think the technical paramours that precede extra time - for example does the team with momentum at the start of 90 minutes continue into the extra time period. I think factors of this nature would be more useful in explaining the so called fatigue phenomena.
7	Yes	Disagree	No		Realistically very few fixtures for a single football club require extra time. Incorporating training with a view to maximizing performance in the extra time period year round (as an fixture requiring extra time could occur at any stage of the seasion depending on success) would result in higher loads and increased injury risk. Furthermore it is unlikely the a single microcycle would be enough to…	Yes	Provide more fuel sources i.e. carb/caffeine gels			1	4	5	2	3	Caffeine	Yes	Carb gels		Yes	Would depend of fatigue measures, likely to be reduced training volumes		As above would depend on specific markers of fatigue but in the incidence of high fatigue markers I'd generally look to reduce training volumes as oppose to give absolute rest as there's generally short turnaround between cup games and league games i.e. (Tue-Sat) so 2 days rest prior to another competitive fixture would be questionable.	No		Although it could provide an exciting change in the sport I don't think there's ever been any reports on ill-effects from players playing in extra time periods and it is just part of the game to do so	Important	Yes	Carb/caffeine gel		No		As the game can be won in 90minutes I'd say anything that can be done in this time period is more important	Yes		Important	Not Important	Somewhat Important	Somewhat Important	Not Important	Not Sure	Very Important
8	Yes	Agree	No		Does not occur frequently enough to be considered as a pertinent training variable to address	No		We would always prepare for success within regular game time		1	2	3	4	5	Psychological Support	Yes	Energy Provision		No		The current recovery procedures would have the same effect regardless of an extra time period	No Change	No		Can't see how it would be an improvement from current FIFA regulations.	Very Important	Yes	Energy Gels, Carbohydrate Drinks and Caffeine.		No		The rationale for their use is the same regardless of the period.	Yes		Very Important	Very Important	Important	Important	Important	Important	Important
9	Yes	Agree	No		Our academy age groups rarely go in to extra time due to games being non-competitive.	No		Any focus on the fact that extra-time may be involved on match day might alter the players mindset, e.g. possibly a more conservative pacing strategy, which may be detrimental to performance and outcomes during the 90 minutes.		1	2	4	3	5	Low-intensity activity (e.g. jogging on spot whilst receiving instructions).	Yes	Hydration (particularly if in warm climate)		Yes	Additional recovery and nutritional support, such as increased CHO and protein provision, emphasis on getting more sleep, ensuring players receive hot/cold immersion therapy.		Increased carbohydrate provision.	No		Don't see any need	Very Important	Yes	In light of recent evidence, I would consider recommending low GI CHO drinks to prevent the rebound hypoglycemic effect and improve blood glucose throughout the extra time period.		No		Ingestion of low GI CHO before and during game appears to attenuate blood glucose decrease at extra time, while there is less evidence on the beneficial impacts of supplementation during break before extra time period.	Yes		Very Important	Important	Very Important	Important	Important	Important	Important
10	Yes	Neither Agree or Disagree	No		The occasions when extra time happen in u21 football are rare and the objective is to prepare the players as well as possible for the most likely event (90mins+injury time)	No		The overall objective is to have such an intensity for 90mins that extra time is not needed (we may however reduce the intensity / volume of day before game if we thought extra time was likely).		3	2	5	4	1	Electrolyte based drinks	Yes	Electrolyte based drinks		No		All recovery sessions are specific to the volume and intensity of the game and this would be the case in extra time scenario also.	Greater provision for Massage, hydro and cryo-therapy, lactate flush and appropriate technical practice	Yes	To avoid the loss of quality and intensity often seen in extra time		Important	Yes	electrolyte drink		No		all as important as each other	Yes		Very Important	Very Important	Very Important	Important	Not Important	Important	Important
11	Yes	Strongly Agree	No		Players are overloaded so specific training and preparation is not needed	Yes	Out of balance drills to increase demand of team with small numbers			2	1	4	3	5		Yes	hydration		Yes	further rest day and more gym recovery strategies		longer rest period	Yes	Allow for any injuries and to decrease load related injuries in future training and games		Important	No		not enough time to take effect	Yes	pre game and half time to allow time to take effect		Yes		Important	Important	Somewhat Important	Important	Somewhat Important	Important	Important
12	Yes	Agree	Yes	Specific nutrition is provided in games that may go to extra time. Training however is not adjusted.		No		Do not change so we do not affect the 90 minute performance		1	2	3	4	5		Yes	To me nutrition. But to other colleagues e.g. the coach they will think different e.g. tactical prep.		Yes	Not sure at the current club but previously additional recovery and possible extra rest day may have been given.			No		Players are able to complete 120 minutes. A 4th substitution may have greater implications for tactical impact.	Very Important	Yes	Carbohydrate based products. Hydration/electrolyte/bananas.		Yes	Players at most fatigued. Energy stores can be a direct limitation to performance, more so at this point of the game.		Yes		Important	Very Important	Somewhat Important	Very Important	Important	Important	Very Important
13	Yes	Neither Agree or Disagree	No		too infrequent	Yes	Make sure that fluid requirements are sufficient; take care of extra ice etc.			2	1	4	3	5	--	Yes	fluid (too little time for CHO except for mouth rinse)		Yes	training load down for affected players; special care of those players in terms of medical attention and nutrition		Be more thorough in advising the players to really go through available recovery methods	Yes	too many players obviously unfit to withstand the stress from 120 minutes; a good candidate for penalties...		Important	Yes	self-prepared drink		Yes	"Stores" for CHO and H2O lower than at all other points of time; psyche!!; easy cooling option (cold drink and ingested water)		No										Too infrequent. Requirements for extra-time quite obvious and derivable from other sports.
14	Yes	Neither Agree or Disagree	Yes	Adapt Training in build up to a fixture that may go into extra time. Reduce training intensity/duration 2 days prior to match.		No		Adaptations are made after the final whistle if a match is to go into extra time. i.e. hydration, glucose gels etc. Preparations are not different prior to a game as extra time is only a possibility.		1	2	4	3	5	Communication with player and medical team regarding any injury concerns	No		Not enough time	Yes	Training load reduced up to 3/4 days post match. Increased CHO consumption 0-48hrs post match. Additional time spent 0-3 days promoting flexibility/mobility work.		Stated previously in answer to question 9	Yes	Alleviates risk of injury Tactical improvements		Very Important	Yes	Additional electrolytes and CHO drinks/gels.		Yes	Fatigue/glycogen depletion/electrolyte balance is not an issue prior to kick off and at a reduced rate at half time compared to post 90 minutes.		Yes		Very Important	Very Important	Very Important	Very Important	Important	Very Important	Very Important
15	Yes	Strongly Agree	Yes	Ensure that players are physically prepared for more than 90 minutes		No		Players prepare in the exactly the same was for all games		2	1	4	3	5		Yes	Hydration		Yes	Extra recovery strategies such as an extra recovery day, additional supplementation.		Additional recovery day Active recovery Additional hydration, Protein and Carbohydrate supplements	Yes	Increased risk of an injury during this period		Very Important	Yes	Electrolyte solution Energy Gels		Yes	Fluid loss during the game Glycogen depletion		Yes		Very Important	Very Important	Very Important	Important	Important	Very Important	Very Important
16	Yes	Agree	Yes	Modify the training loads accordingly to match the demands		No		Players have their usual routines just adjust there meal plans accordingly		2	1	3	4	5		Yes	Energy provision and hydration		Yes	Training loads for the following week are reduced and further recovery days depending on positions		Additional recovery days	Yes	Allow further tactical moves to be made with the game going on for longer period		Very Important	Yes	Carbohydrate gels and electrolytes		No		Nutritional products are important fuel source at any point to fuel the body for match play	Yes		Very Important	Very Important	Very Important	Important	Somewhat Important	Somewhat Important	Somewhat Important
17	Yes	Neither Agree or Disagree	No		Focus on league games. May not even be involved in any extra-time in a whole season	Yes	Ensure Additional nutritional products available			2	3	4	1	6	Stretching	Yes	Tactical		Yes	Additional recovery day. All recovery modalities become compulsory		Manager is very good and allows sports science team to adjust training in days post extra time	Yes	Protect players from injury		Very Important	Yes	Energy gel		No		All equally important. Time taken to ingest a factor	Yes		Somewhat Important	Very Important	Not Important	Important	Somewhat Important	Important	Important
18	Yes	Neither Agree or Disagree	No		An extra-time period is only held during US Development Academy Summer Showcase tournament.	No		Pre-match meals are unchanged and player routines / traditions will follow the same or similar protocols.		1	2	4	3	5	Energy provision and hydration can occur simultaneously with tactical preparations/instruction from the coaching staff.	Yes	Energy provision		Yes	Additional "regen" sessions may be employed that use various recovery modalities. Further, training load modifications will be implemented if necessary.		#NAME?	Yes	Allows coaching staffs to make tactical adjustment that may impact team performance (and ultimately entertainment) and allows sports science support to gain a little more control over load management.		Important	Yes	For US Development Academy matches, players are provided with Powerade products.		No		No, I believe the food consumption 24-48 hours prior to match-play has the greatest impact on performance.	Yes		Important	Important	Somewhat Important	Not Important	Important	Very Important	Very Important
19	Yes	Strongly Agree	No		It is not a frequent enough occurrence to warrant increased workload throughout the season.	No		We keep the preparation routine the same.		2	1	3	4	5		Yes	Opportunity to take on fluid, both water & carb based		Yes	Likely to increase time allocated to recovery modalities and reduce training load.		Reduce training load in subsequent days. Ensure players are taking appropriate nutrition to refuel.	Yes	3 changes are often made prior to the end of 90 minutes and teams are left without a substitution during extra time.		Somewhat Important	Yes	Carb drinks and gels. For both physiological and psychological purposes.		Yes	Players are in a state of fatigue prior to extra time and physiologically and psychologically require an energy boost.		Yes		Important	Important	Important	Important	Somewhat Important	Important	Very Important
20	Yes	Agree	No		ET is not present in Championship	No		we have 50% of probability to have ET		2	1	3	4	6		No		not enough time	Yes	additional recovery support and reduction of training loads		more time to recovery strategies	No		probably more substitutions can improve the intensity of the game therefore improve the request of the other players and improve risk of injury.	Important	Yes	gel and water anyway the interventions are suggested by Doctor		Yes	probably because the players are more fatigued		Yes		Somewhat Important	Important	Important	Important	Important	Important	Very Important
21	Yes	Agree	No		Only a few games of the season can go to extra time	No		We always keep them ready to play 90 minutes. The physiological demands for soccer players are so high and we don't change anything		2	1	3	4	5		Yes	Hydration and energy provision		Yes	Reductions in training loads and longer or more recovery support		Massage Cold tubs	Yes	It will help to improve performance and reduce fatigue		Important	Yes	Electrolyte drinks Gels Water		No		It's always important not only before extra-time	Yes		Very Important	Very Important	Somewhat Important	Important	Somewhat Important	Somewhat Important	Somewhat Important
22	Yes	Neither Agree or Disagree	Yes	We add randomly fitness or small-sided games exercises at the end of the training without specify it to the players before the training		Yes	greater recovery time during the days before, and lower muscular solicitation			1	2	4	3	5		Yes	tactical and hydratation		Yes	reduction of training load for the players concerning, greater rest		2x10' Authorized stop between the two	Yes	to manage the tiredness, the fatigue, the possible injury		Very Important	Yes	Gel suplemenation and pate d'amande		No		all is important	Yes		Very Important	Very Important	Somewhat Important	Important	Important	Important	Important
23	Yes	Agree	Yes	Training minutes to be reduced. In most cases the cup game will be in midweek proceeding a weekend fixture so training time will be altered accordingly anyway so it is not so much reduced further due to the chance of extra time.		Yes	The players routine will not be altered but the drinks and supplements that may be needed will be of greater volume. That is the only difference			1	2	4	3	5	Positive communication regarding the physical capabilitie. Reinforce their mind on the strength they have physically and can still produce.	Yes	Energy provision and hydration dependent on the player and his needs and previous history		Yes	Ice baths become mandatory. Next day players to be off so they can get their sleep due to time delay and players ability to sleep. If not off and late start so they can still get sleep. Aid in reducing travel distance and conditions. MD+2 to be reduce training time and pitch size. Considerations to be made regarding next fixture and travel constraints which can vary		Set meal times and menu for next 48 hours post game including supplements.	Yes	Depedent on the players but it allows the players who cover greater distances and intensities the chance to be substituted if a player develops cramp. This could help in reduce the chance of injury and the recovery of that player		Very Important	Yes	Hydrating energy gels and electrolyte drinks		No		Every player is different and psychologically they may need the placebo effect of the product at prematch or half time. The value of continually boosting energy and hydration levels are needed for the player to perform physically and mentally. Although energy stores and hydration levels will be depleted the continually work through the previous 90 minutes of staff to provide the products to help …	Yes		Important	Very Important	Somewhat Important	Very Important	Somewhat Important	Very Important	Very Important	Performance outputs in comparison to previous 90 minutes
24	Yes	Neither Agree or Disagree	No		It happens only in very few moments. In fact in the last 5 seasons I only play once Extra Time	No		We always prepare the games thinking to win, not to Extra Time		3	2	4	1	5	Motivational & cohesion sentences	No		No, the player needs to more time to receive all the inputs and drinks	Yes	the food intake, the recovery strategies, etc... Also mentally needs more time to rest!		1.Food intake 2.Sleep hours	Yes	It can help to avoid in some cases injuries		Somewhat Important	Yes	Electrolytes drink		No		If you have followed a good food estrategies during the week, and good recovery estrategies, can help you but is not more important than other moment	Yes		Somewhat Important	Somewhat Important	Important	Very Important	Not Sure	Somewhat Important	Very Important
25	Yes	Neither Agree or Disagree	No		Usually the objective is not to play it	No		I consider that is more a tactical issue than fitness		1	2	4	5	6	nothing special	No		I even consider that they should not need	Yes	For sure, I will make a recovery day. If not, maybe not		Usual practices	Yes	It may help for injury preventions		Important	Yes	Gels / isotonics		No		Same importance	No										It is not so often
26	Yes	Strongly Agree	No		Infrequent occurrence does not make it a priority	Yes	Additional nutritional support/additional hydration			1	2	5	3	6		Yes	Nutrition/fluid		Yes	Additional recovery support		Nutrition change to activity/recovery strategys in days immediately following the game (e.g. longer recovery times i.e additional time	No		no rela problems with players this long if prepared properly	Very Important	No		normal things are ok, player familiarity	No		equal importance	No										happens too infrequently - other bigger issues more important
27	Yes	Strongly Agree	No		Most of the games played in the Mexican 1st division league will end in regulation time. Only until the final match can there be extra time.	Yes	Give extra attention to proper hydration and carbohydrate intake to maintain glycogen stores.			3	1	4	2	5	light static stretching	Yes	Hydration and carbohydrate intake		Yes	More importance given to recovery sessions including ice baths, foam rolling, static stretching, and further reductions in training loads.		1. Provide meals at training facility to ensure proper nutrient recovery 2. Allow time in the morning prior to training session for players to get proper amount of sleep 3. Make ice baths mandatory for all players	Yes	A fourth substitution would provide a tactical advantage by replacing a fatigued player with a fresh player which may lead to a crucial goal that could decide the match.		Very Important	Yes	I recommend Gatorade Energy Chews since they are provided by a team sponsor and are always on hand.		Yes	Since glucose levels become more depleted as the match progresses, it becomes increasingly important to restore their levels.		Yes		Very Important	Very Important	Important	Very Important	Somewhat Important	Important	Very Important
28	Yes	Neither Agree or Disagree	Yes	We don't simulate extra time in a particular session however our training is designed to accumulate player fatigue throughout the week followed by periodically designed conditioning sessions that physically stress the players whilst in their fatigued state. Pre-season is designed to enable players to tolerate playing loads of 90 minutes and greater.		No		Regardless of match duration and the potential of extra time, as per the previous description, players are physically conditioned to handle more than 90minutes of match load. So the preparation is the same for any match.		1	2	3	4	5		Yes	Hydration		Yes	Further reductions in training loads following the match and additional recovery support.		- Increased fatigue monitoring of individuals (depending on player age, training age, injury history ect). - Reduce training load for the week (depending on turn around between games) - Extended recovery sessions and recovery modalities (sleep and mass	Yes	Players are under higher risk of injury in a heightened fatigued state so allowing a forth substitute will help minimise injury to those at high risk.		Very Important	Yes	glucose gels, lollies and electrolytes.		No		More important for us to have the athletes prepared prior to the start of the match and then top up their stores before an extra time period.	Yes		Important	Very Important	Somewhat Important	Important	Somewhat Important	Somewhat Important	Important
29	Yes	Strongly Agree	No		In a general season we play around 1 or 2 matches with ET. A fit group should be capable to cope with these amounts of extra load	No		Same routine, and being focussed on winning the game withing the first 90min		4	1	3	2	5		Yes	All of the above. Maybe minus 1 as uptake time for carbs won't be sufficient.Mouthrinse might have some effect		Yes	extra attention on recovery both acitive and rest		Depending on indiv. player load and reaction to that load.	Yes	Might give some flexibility regarding indiv. players and tactics (e.g. penalties)		Somewhat Important	No		Depending on player needs and preferences	Yes	Glycogen depletion might influence performance more after 90 min of play. Also influences on mental aspects might be of importance		Yes		Very Important	Important	Somewhat Important	Important	Important	Important	Important
30	Yes	Neither Agree or Disagree	No		we are currently not involved in games that could end with extra-time	No		we always prepare the same way, and want to win games in the normal time. E.g. we have various nutritional products for extra energy available during normal games also		3	2	5	1	4	try to mentally and physically relax by lying down and having some time with silence in the locker	Yes	tactical prep, fluid and energy intake		No		we dont apply immediate physical recovery after games, and our nutritional and rest plans is done in the same way as always. Our prolonged recovery modalities and training prescriptions includes gameday+1 of for the squad, and gameday +2 we do individual adaptations in training as some players needs extra recovery time.	If I had some I would allready apply them, so I am currently happy with the way we do things	No		this would change the sport to much in my opinion	Somewhat Important	Yes	we use carbo drinks and/or gels, and also some players use energy bars during games.		No		for maximum effect you need to start prior to the onset of fatigue in the last part of the normal game time.	Yes		Important	Somewhat Important	Not Important	Somewhat Important	Important	Very Important	Very Important
31	Yes	Strongly Agree	Yes	we sometimes make players take penalties at the end of the last training to prepare for a shoot out at the end of extra time, but physically we do not change anything in training		Yes	I am prepared pitch side with extra isotonic beverages and carbohydrate gels for players to consume before the start of the extra time			2	1	4	5	3	We provide ice towels to lower body temp quickly if the player wants it	Yes	Hydration (if the referee allows players to come to the bench area)		Yes	Greater emphasis is placed on recovery modalities post match and we attempt to have the coaches decrease level of activity in the days after the match to recover		More of the following (in order of importance) Hydration Nutrition Massage Rest	Yes	We give 3 subs for 90 minutes, it's logical to have a 4th over 120 min. Besides isn't the goal of extra time to get a winner? Fresh legs will help that		Very Important	Yes	Isotonic sports beverages (over water) and Carbohydrate and/or caffeinated gels		Yes	Studies show energy is more depleted at the end of a match so it is logical to replenish this at the break		Yes		Very Important	Very Important	Important	Important	Important	Very Important	Very Important
32	Yes	Agree	Yes	Before Games with the potential of extra-time, players are informed of the importance of hydration and calorie intake.		No		We prepare to win the game in regulation as we would any game. Fluids are pushed heavily during half to prepare for the possibility.		2	1	3	4	5		Yes	Hydration and energy supplements are brought to the field for all players		Yes	Late start the following day for the regeneration session. Ice baths, massage, or foam rolling are mandatory post game.			Yes	I feel it would be warranted especially for injury to continue the high level of play		Very Important	Yes	Water, Electrolyte replacement, carbohydrate replacement		Yes	Extra time is a short period 30 min, it is vital to keep the athlete's body in a high level of hydration and energy throughout since it is difficult to replace what is lost in that time period.		Yes		Important	Very Important	Somewhat Important	Important	Important	Very Important	Very Important
33	Yes	Strongly Agree	Yes	In the lead up to cup games we plan for the state of the game - fatigue, substitutions - and penalties		Yes	Dietary supplementation for the end of 90 minutes			2	1	4	3	6	Depending on temperature, dry shirt, ice towels	Yes	Hydration, carbs,		Yes	Longer recovery, additional massage, reloading through diet			Yes	Freshness of play, protection of soft tissue future injuries of players		Very Important	Yes	We use an electrolyte solution		Yes	Pre match meal caters for all match day needs		Yes		Very Important	Very Important	Very Important	Very Important	Very Important	Very Important	Very Important
34	Yes	Agree	Yes	Ensure the upper limit of training load data reflects that of extra time		No		Extra supplements and recovery is taken into account but physical preparation remains constant to ensure consistency		2	1	4	3	5		Yes	Hydration & electrolyte replenishing		Yes	Reduced training load (i.e. intensity / duration) Increased supplementation / hydration			Yes	To reduce fatigue based injuries		Important	Yes	carbohydrate gel electrolyte fluids		Yes	To replenish ever depleting stores		Yes		Very Important	Important	Important	Important	Very Important	Important	Very Important
35	Yes	Agree	Yes	We don't specifically work on improving fitness for extra time but ensure conditioning sessions are at a higher intensity than match play. We know the players will be able to comfortably perform 90 minutes so this extra intensity means the players have more in the tank at the end of the 90 minutes.		No		We would expect to win in normal time and if not our preparations from pre season and conditioning sessions will ensure we can complete extra time with no necessary changes		2	1	3	4	5	Certain players will consume caffeine at their own preference	Yes	Hydration		Yes	Pro longed recovery session the following day and reduced training loads for the following week, monitor players closely as to who isn't recovering as well and implement further recovery strategies		I would prefer the players to have two full days recovery whereas due to the schedule the players may have to prepare for the following match after one day. Better facilities e.g. Pool, masseuses, spin studio Supplementation	No		If both teams have the same amount of subs then it is fair. If one team are not able to handle the demands of extra time then the team that are shouldn't be punished for being prepared. It would help with injuries.	Important	Yes	Carbohydrate electrolyte drink		No		Preparation building up to the match is more important as it will be too late by the period before extra time. Adequate hydration and nutrition before hand is very important.	Yes		Important	Very Important	Important	Very Important	Somewhat Important	Important	Important
36	Yes	Agree	Yes	High training volume demand at certain points throughout the preseason and season.		No		I like to maintain the same physiological responses prior to games. I do not like to grossly change from my set routine on a pre game session.		2	1	3	4	5	stretch	Yes	Hydration, energy provision, massage		Yes	further reduction in training loads and additional recovery support			No		As I believe the better conditioned teams should be rewarded for there hard/smart work.	Very Important	Yes	HIgh CHO drinks or gels and Eload (high electrolyte content sustance		No		Glycogen/electrolytes should be maximized prior to the game and at half.	Yes		Very Important	Very Important	Very Important	Very Important	Very Important	Very Important	Very Important
37	Yes	Agree	Yes	A lot of our training sessions - specifically on conditioning days - will last for around 120mins. For cup game preparations we also practice penalty shoot outs.		No		We treat each match with the same preparation as to not upset the normal pre-match routine of our squad. Our recovery strategies are individualised and adapted dependent on time played in a match. So, more so our preparation for a game occurring after one where extra time has been played will change.		1	2	4	3	5	Mental Preperation: Telling the players that we will be fit enough to see the extra period out, that our training has prepared us for this moment etc.	No		The attempt of match officials to have a minimal period between each half of extra time is bemusing. Taking into account the levels of fatigue and therefore injury risk, and also a drop in performance levels and physical outputs, it would surely benefit everyone (spectators included) for having a longer half time in extra time.	Yes	This will also be dependent on match location (home or away), and if away the distance to travel home and arrival time. For example, a night game that goes to extra time where we are playing many miles from home may result in 2 days off and away from the club after this game to allow the players to recovery mentally and physically. This will require the players to 'work from home' and complete th…		To make recovery strategies individualised for each player, although this is extremely difficult in team sport! This would include the need for extra staff and equipment, which at our level is difficult to come by. Extra markers such as blood, salvia and sleep would be interesting to monitor more closely.	Yes	As mentioned earlier, the increased level of fatigue and injury risk, leading to a reduced performance, would benefit each team along with the spectators.		Very Important	Yes	We encourage players to rehydrate with water, along with soluble electrolyte tablets and energy gels. Whether the short window that these have to work in actually improves physical performance, the placebo effect that players have taken something to increase energy levels can be enough.		No		Correct nutritional supplementation and protocols should be followed at all times pre/during/post match	Yes		Very Important	Very Important	Important	Very Important	Very Important	Very Important	Very Important	The 'worthwhileness' of this extra period, as opposed to going straight to penalties, such as The JPT now does.
38	Yes	Neither Agree or Disagree	No		Majority of games we play are 90 minutes and we base training loads around 90 minute games	No		Loading players with extra fluids/carbohydrates or changing routines can affect players performance for the 90 minutes they will definately play		1	2	4	6	5	Players choice - some players prefer everything on there some dont. Personal preference usually takes over here. Dont have any input into tactical.	Yes	Energy Provision (e.g., sports gels, carbohydrate drinks). Hydration (e.g., water, electrolytes)		Yes	Usually alterations in training load 48 hours post game - Players have recovery options reinforced and again will come down to player preference on what they choose to do.		Squad based meals post game - so we know players have eaten at least one good meal post game and started recovery appropriately	Yes	3 subs is the usual for a 90 minute game - an additional substitute only seems fair if you are going to ask the team to do a further 30.		Very Important	Yes	High Glycemic Index Snack (Lucoazde Jelly Beans)		No		Time frame probably to short to have any real physical impact - probably more psychological (usually 5/10 minutes between end of game and extra time then only playing 30 minutes)	Yes		Very Important	Important	Important	Important	Somewhat Important	Somewhat Important	Somewhat Important	Psychological aspects of playing extra time
39	Yes	Strongly Agree	No		training is designed to mimic the demands of the game. As a result session are not exact for one time period of another. A seasons training and preparation should ideally leave players in position to compete if needed for an addiational time period. The increased training load to prepare for added time would be of negative effect and could reduce normal game time performance	Yes	consider squad rotations more closely Alter nutritional pre, peri and post game if needed			3	2	4	1	5	triage - physio led	Yes	nutritional		Yes	altered training post game in prep for next. increased importance of monitoring for next game selection			Yes	due to the ever increasing physical demands of the game		Very Important	No		continue using the same players train with and have used already in the game	Yes	replenishing glycogen stores. to allow players to continue to perform. I also believe there is a large placebo effect		Yes		Important	Very Important	Important	Very Important	Important	Somewhat Important	Important	alterations in physical markers during this period for example m/min and AMP
40	Yes	Strongly Agree	Yes	Try to save energy the days before the game, by not training too long or too intense		No		Warm-up protocols before the game will always be the same, they are not very energy-consuming		2	1	3	4	5	Psychological Motivation	Yes	Hydration + Energy Provision		Yes	Extra recovery directly after match (cycling, cold-warm bath), further reductions in training loads the upcoming days		Mainly reduction in training loads	Yes	Higher injury risk during extra-time		Important	No		There are more good options, not one particular	No		Nutrition is always important, no matter when	Yes		Important	Very Important	Very Important	Important	Somewhat Important	Important	Very Important
41	Yes	Neither Agree or Disagree	No		Becauce we condition the players the same way all year.	Yes	Making sure that we have enough nutrition and hydration preparates for extra time.			1	2	4	3	5		No		It is very stressful situation. The manager wants his part, players are laying on the ground tired and I want them to drink and re fuel energy. Could have been a couple of minutes longer break.	Yes	Extra days off is seldom an option because of the fixture list, but we make sure that the trainingload is individulized and low the next 72 hours. We will also use warm/Cold Water, massages making sure the players are hydrated and have eaten well enough. We will also have focus on enlonged sleep (ect train later so players can sleep longer)		Traveling home the next day, so the players can sleep longer. Specially on away games in Europe.	Yes	Because players are fatigued and the injury risk is higher.		Very Important	Yes	I think it is a bit different from player tp player, but generelly it should involve a high portion of carbohydrate and electrolytes, and maybe also some magnesium		No		Beacuse this should always be done weel enough. I dont think it is a good idea to over stimulate the players. We prepare the same way, and if the game goes into ET then we give them more.	Yes		Important	Very Important	Important	Important	Not Sure	Not Important	Somewhat Important
42	Yes	Neither Agree or Disagree	Yes	Include long training sesisons of 2hours+ with intense work at the end		No		we want to win in normal time so prepare to do so		1	2	3	4	5		Yes	20 grams of Carbohydrate per player		Yes	additional day recovery additional post match carbohydrate provosion		post match hydrotherapy and compression garments	No		the questions should be to justify why it is needed	Very Important	Yes	20 grams Carbohydrate per person per 30 mins and 10 grams protein		Yes	best absorption rate of Carbohydrate and protien		Yes		Very Important	Important	Somewhat Important	Not Important	Not Sure	Not Important	Somewhat Important	differential aspects of fatigue - neural, muscular, metabloic
43	Yes	Agree	No		Playing every 3 days limits ability to develop fitness - players rotation and management is key	Yes	food and drink at half time and before extra time are different than usual however, nothing different before kick-off			1	3	5	2	6		Yes	gels and electrolyte drinks + coaches advices		Yes	3 listed above rest day only if possible (if more thn 4 days until next game)		greater emphasis on all aspects (fuels, cold...)	No		not needed - team have to plan the possible extra time with their subs during the game, which is strategic too	Important	Yes	gel + electrolytes		Yes	fuels may become critical only after 90 min		No										I don't percieve extra time as an issue for players well prepared
44	Yes	Neither Agree or Disagree	No		vast majority of games do not involve extra time	No		we prepare to try and win the game in normal time		1	3	4	2	5		Yes	tactical		Yes	further reductions in training load		reductions in training load 48hrs post match greater focus on refuelling	No		not allowing it gives a greater advantage to the 'fitter' team	Important	Yes	energy drinks / gels / caffeine gum		Yes	greater glycogen depletion and placebo effect!		Yes		Important	Important	Somewhat Important	Important	Not Important	Important	Important
45	Yes	Strongly Agree	Yes	Ensure there is reduced volume leading in to the game. Ensure players follow a structured post training recovery and nutrition strategy prior to the game. Ensure you have sufficient hydration and food ready for an extra time period.		No		Because we want to win in 90 mins		2	1	3	5	4	Stretching and cooling. stretching to alleviate cramps, cooling to maintain cell function and homeostasis.	Yes	Hydration.		Yes	Depends on what is following after? but normally reduced volume and greater emphasis on recovery, Hydration Nutrition, foam rolling and massage, later starts to allow for sleep and the later finish, possibly full day off, possibly even squad rotation for next game.		Given the opportunity and the time before the next game. I would have a complete shut down. Try and get them to sleep and rest as much as possible!	Yes	Player safety, due to the increased risk of injury with fatigue.		Very Important	No		This is a very individual preference and so should be selected on an individual basis. it is important to go for nutritional and hydrational supplements that have an immediate impact though as there is such a short time left to makeany impact and transit time will slow things.	Yes	Transit time is going to limit the impact of most nutrition interventions following 90 minutes		Yes		Very Important	Very Important	Very Important	Very Important	Very Important	Very Important	Very Important
46	Yes	Agree	No		The players are trained to be fully match fit. This preparation is deemed to be sufficient to deal with the demands of extra-time, on the few occasions it can arise	No		You plan to obtain the result required within the 90minute period		1	2	4	3	5		Yes	It provides an opportunity for the whole team take on board some fluids (Water or energy provision)		No		Post-match recovery strategies are implemented following the same method as league matches	Greater Time to recover, allowing for a full implementation of all recovery strategies	No		Extra-time is an extension of the 90 minute match	Very Important	Yes	n/a		No		All have equal importance, the content may change slightly	Yes		Very Important	Somewhat Important	Somewhat Important	Important	Somewhat Important	Important	Important
